# Supplementary material for: Doping of Hollow Urchin-like MnO2 Nanoparticles in Beta-Tricalcium Phosphate Scaffold Promotes Stem Cell Osteogenic Differentiation
Source: Int J Mol Sci. 2025 May 26;26(11):5092. doi: 10.3390/ijms26115092 (PMC12154069; doi:10.3390/ijms26115092)
Supplement: Supplementary file 1 [file ijms-26-05092-s001.zip]

Archive with 1 entries (1 files):
- ijms-3580391-supplementary.pdf
